# Supplementary material for: The unresolved struggle of 16S rRNA amplicon sequencing: a benchmarking analysis of clustering and denoising methods
Source: Environ Microbiome. 2025 May 13;20:51. doi: 10.1186/s40793-025-00705-6 (PMC12076876; doi:10.1186/s40793-025-00705-6)
Supplement: Supplementary file 4 — Additional file 1: representing details about Tool characteristics comparison. [file 40793_2025_705_MOESM4_ESM.xlsx]

## Sheet: Tools_charatcheristics
Table1_Supplementary Material - Tools Charachteristics
Property	DADA2	Deblur	UNOISE3	MED	UPARSE	DGC	AN	Opti
Sequencing strategy	Pacbio -Illumina	Illumina	Illumina	Illumina	Illumina	Illumina & Pacbio	Illumina & Pacbio	Illumina & Pacbio
Chimera detection	yes	yes	yes	No	yes	yes	yes	yes
Preprocessing	yes	yes	Yes	No	Yes	No	No	No
Majour steps	Filtering, dereplication, denoising, merging paired-end reads, chimera detection	demultiplexing and quality filtering, Trimming, Dereplication and singleton removal, Alignment, Chimera removal, desoising	merging of paired reads, read quality filtering; length trimming, (dereplication), optionally discarding singleton reads, and zOTUs table construction (denoising) and chimera filtering	Fasta file preparation, Alignment, Shanon-entropy analysis	merging of paired reads, read quality filtering; length trimming, (dereplication), optionally discarding singleton reads, and OTU clustering and chimera filtering	Merging of Paired-end reads, Processing Improved sequences by screening, filtering and dereplication , Assigning error rate and clustering	Merging of Paired-end reads, Processing Improved sequences by screening, filtering and dereplication , Assigning error rate and clustering	Merging of Paired-end reads, Processing Improved sequences by screening, filtering and dereplication , Assigning error rate and clustering
Main Methodology	DADA2 models sequencing errors by estimating the transition probabilities between observed amplicon sequences and the true biological sequences, enabling error correction without the need for clustering. It identifies exact sequence variants (ASVs) by correcting errors and inferring true biological sequences through analysis of the noise in sequencing data.	a precalculated statistical error profile approach to determine the probability of a particular read being originated by error from a more abundant one	Detecting erronous sequences based on low abundance reads compared to their similar sequences, Then collapsing identical sequences into error-free and errornous reads followed by denoising usage for error rate detection by employing aprobalistic model by examiing Insertion and substitution probaility. Finally preforimg Chimera detetction and abundance calculation mechanism.	Creating decomposition pool from all amplicon sequences, folllowed by iterative steps starts from popping up a node from decomposition pool, followed by determining if abundance is higher than defined value, then analyze sequence entropy. Also, if it contains higher than a defined threshold then the algorithm starts decomposing this node into child nodes using N highest entropy positions . Repeat…	a greedy clustering algorithm that considers the unique sequence reads with descending order of their count, the most abundant read sequence is thought to be more likely a correct one, hence, this sequence is added to OTU database and act as centroid for its OTU. Then the algorithm starts looping on the subsequent amplicon reads, initially, read is compared to the database, if it lies within 97% …	calculating distance matrix via pairwise alignment	Middle ground method between Nearest Neighbourhood and Furtherest Neighbourhoos	use a pair of sequences with a specific threshold then a distance matrix calaulcation preformed based on quality assessing for OTUs assembly
Analysis startegy	ASV	sOTU	zOTUs	ASV	OTUs	OTUs	OTUs	OTUs
Website	https://benjjneb.github.io/dada2/index.html	https://github.com/biocore/deblur	https://www.drive5.com/usearch/	https://merenlab.org/	https://www.drive5.com/usearch/	https://mothur.org/wiki/cluster.split/	https://mothur.org/wiki/cluster.split/	https://mothur.org/wiki/cluster.split/
Amplicaon Analysis types	16S rRNA , 18S rRNA , ITS	16S rRNA , 18S rRNA , ITS	16S and ITS	16S rRNA	16S and ITS	16S rRNA	16S rRNA	16S rRNA
Implementation	R	python	C++	python	C++	C++	C++	C++
Current version	1.28	1.1.1	3	3.1	11	1.48	1.48	1.48
