# Supplementary material for: The unresolved struggle of 16S rRNA amplicon sequencing: a benchmarking analysis of clustering and denoising methods
Source: Environ Microbiome. 2025 May 13;20:51. doi: 10.1186/s40793-025-00705-6 (PMC12076876; doi:10.1186/s40793-025-00705-6)
Supplement: Supplementary file 5 — Additional file 2: represents the available mock communities with their strain number to be used in benchmarking. [file 40793_2025_705_MOESM5_ESM.xlsx]

## Sheet: Sheet1
Table2_Supplementary Material - Example of public avaiable mock communities
Mock_name	Strain number	Reference
Extreme Mock	27	(Callahan et al., 2016)
Balanced Mock	57	(Schirmer et al., 2015)
HMP Mock community	21	(Kozich et al., 2013)
Zymomock community	8	(Comeau et al., 2017)
ZIEL-I	13	(Abellan-Schneyder et al., 2021)
ZIEL-II	19	(Abellan-Schneyder et al., 2021)
