# Supplementary material for: The unresolved struggle of 16S rRNA amplicon sequencing: a benchmarking analysis of clustering and denoising methods
Source: Environ Microbiome. 2025 May 13;20:51. doi: 10.1186/s40793-025-00705-6 (PMC12076876; doi:10.1186/s40793-025-00705-6)
Supplement: Supplementary file 6 — Additional file 3: represents the Mockrobiota data collected from web repository of microbial mock data. [file 40793_2025_705_MOESM6_ESM.xlsx]

## Sheet: Sheet1
Table3_Supplementary Material - Mockrobiota data derived from Mockrobiota web repository of microbial mock data
Mock-ID	Sequencing Technology	original length	Samples/ Mock	Read length after unified preprocessing and merging	# Of Seqs after unified preprocessing and merging	Bacterial composition	Abundance	References
mock 4	Illumina Miseq	2x250 nt	4	152	3411721	21	Even/Uneven	Bokulich et al. 2015, Bokulich et al. 2013
mock 5	Illumina Miseq	2x250 nt	4	252	6500262	21	Even/Uneven	Bokulich et al. 2015
Mock 12	Illumina Miseq	2x250 nt	1	252	2040485	27	Even	Callahan et al., 2016
Mock 13	Illumina Miseq	2x250 nt	1	252	562474	21	Even	Kozich et al., 2013
Mock 14	Illumina Miseq	2x250 nt	1	252	571275	21	Even	Kozich et al., 2013
Mock 15	Illumina Miseq	2x250 nt	1	252	940225	21	Even	Kozich et al., 2013
Mock 16	Illumina Miseq	2x300 nt	1	251	591807	59	Even	Schirmer et al., 2015
Mock 18	Illumina Miseq	2x250 nt	1	252	167067	15	Even	Tourlousse et al., 2016
Mock 19	Illumina Miseq	2x250 nt	1	247	152603	15	Even	Tourlousse et al., 2016
Mock 20	Illumina Miseq	2x300 nt	1	296	207197	20	Even	Gohl et al., 2016
Mock 21	Illumina Miseq	2x300 nt	1	302	208189	20	Uneven	Gohl et al., 2016
Mock 22	Illumina Miseq	2x300 nt	1	302	356130	20	Even	Gohl et al., 2016
Mock 23	Illumina Miseq	2x300 nt	1	302	336290	20	Uneven	Gohl et al., 2016
