# Supplementary material for: The unresolved struggle of 16S rRNA amplicon sequencing: a benchmarking analysis of clustering and denoising methods
Source: Environ Microbiome. 2025 May 13;20:51. doi: 10.1186/s40793-025-00705-6 (PMC12076876; doi:10.1186/s40793-025-00705-6)
Supplement: Supplementary file 7 — Additional file 4: Describe the parameter used for running each algorithm. [file 40793_2025_705_MOESM7_ESM.xlsx]

## Sheet: Table3__Supplementary Material
Table4_Supplementary Material - parameters used in each clustering/denoising algorithm
Tool	Command/Parameter	Value
DADA2	filterAndTrim	maxN = 0
		truncQ=0
		compress=TRUE
		multithread=TRUE
	OMEGA_C	0
DADA2* (default parameters)	filterAndTrim	maxN = 0
		truncQ=2
		maxEE=c(2,2)
		compress=TRUE
		multithread=TRUE
		truncLen=c(280,200) for HC227_V3V4, "mock_4" = c(0, 0), "mock_5" = c(200, 150), "mock_12" = c(200, 180), "mock_13" = c(200, 180), "mock_14" = c(200, 180), "mock_15" = c(200, 180), "mock_18" = c(205, 140), "mock_19" = c(200, 150), "mock_20" = c(250, 170), "mock_21" = c(250, 170), "mock_22" = c(240, 160), "mock_23" = c(230, 150), "mock_16" = c(210, 150)
Deblur	deblur workflow	(--trim-length) = 0 ( No trimming )
		minsize = 1
		keep-tempfiles = TRUE
		(--min-reads) = 0
	build-biom-table	(--min-reads) = 1
		file_type = '.fasta'
MED	decompose	(--skip-removing-outliers)
		(--relocate-outliers)
		(--skip-check-input-file)
		V ( --maximum-variation-allowed) = 8
		M (--MIN_SUBSTANTIVE_ABUNDANCE) = 1
UNOISE3	unoise3	minsize = 1
UPARSE	cluster_otus	minsize = 1
Opti	cluster	cutoff = 0.03
AN	cluster	cutoff = 0.15
DGC	cluster	cutoff= 0.03
