# Supplementary material for: The unresolved struggle of 16S rRNA amplicon sequencing: a benchmarking analysis of clustering and denoising methods
Source: Environ Microbiome. 2025 May 13;20:51. doi: 10.1186/s40793-025-00705-6 (PMC12076876; doi:10.1186/s40793-025-00705-6)
Supplement: Supplementary file 8 — Additional file 5: Wilcoxon sum rank statistical analysis results with pairwise comparison. [file 40793_2025_705_MOESM8_ESM.xlsx]

## Sheet: Sheet1
Table5_Supplementary Material-Statistical annlysis and Pairwise comparisons using Wilcoxon rank sum test with continuity correction for Mockrobiota dataset results
Pairwise comparisons using Wilcoxon rank sum test with continuity correction for Compositionality Test
Exact Match for single_end method									Exact Match for paired_end method
	AN	DADA2	Deblur	DGC	MED	Opti	UNOISE3			AN	DADA2	Deblur	DGC	MED	Opti	UNOISE3
DADA2	3.5e-05	-	-	-	-	-	-		DADA2	7.4e-05	-	-	-	-	-	-
Deblur	3.5e-05	3.5e-05	-	-	-	-	-		Deblur	0.00076	7.4e-05	-	-	-	-	-
DGC	0.00013	4.1e-05	0.4483	-	-	-	-		DGC	0.00046	7.4e-05	0.18603	-	-	-	-
MED	0.43391	3.5e-05	0.03415	0.18926	-	-	-		MED	0.0451	9.4e-05	0.32844	0.91973	-	-	-
Opti	0.01356	3.5e-05	1.1e-05	7.2e-06	0.00851	-	-		Opti	0.04127	7.4e-05	0.00014	7.4e-05	0.00052	-	-
UNOISE3	0.02325	3.5e-05	1.5e-05	1.1e-05	0.00621	0.30892	-		UNOISE3	0.1106	7.4e-05	0.00021	9.4e-05	0.00063	0.6002	-
UPARSE	9.4e-06	0.00026	0.01787	0.00365	0.00049	7.2e-06	7.2e-06		UPARSE	0.00029	0.00018	0.13721	0.02184	0.05786	0.0001	0.00016
Mismatch for single_end method									Mismatch for paired_end method
	AN	DADA2	Deblur	DGC	MED	Opti	UNOISE3			AN	DADA2	Deblur	DGC	MED	Opti	UNOISE3
DADA2	5.2e-05	-	-	-	-	-	-		DADA2	8.2e-05	-	-	-	-	-	-
Deblur	0.04237	0.00263	-	-	-	-	-		Deblur	0.00335	0.103	-	-	-	-	-
DGC	4.9e-05	0.66477	0.0019	-	-	-	-		DGC	8.2e-05	0.91657	0.03958	-	-	-	-
MED	0.0011	4.9e-05	4.9e-05	4.9e-05	-	-	-		MED	0.12719	8.5e-05	0.00032	8.2e-05	-	-	-
Opti	0.08797	4.9e-05	0.00035	4.9e-05	0.01014	-	-		Opti	0.25454	8.2e-05	0.00015	8.2e-05	0.5021	-	-
UNOISE3	0.10599	5.2e-05	0.00165	4.9e-05	0.01356	0.80104	-		UNOISE3	0.48815	8.2e-05	0.00032	8.2e-05	0.46093	0.48815	-
UPARSE	4.9e-05	0.3925	0.00097	0.39054	4.9e-05	4.9e-05	4.9e-05		UPARSE	8.2e-05	0.6904	0.02837	0.57048	8.2e-05	8.2e-05	8.2e-05
Contamination for single_end method									Contamination for paired_end method
	AN	DADA2	Deblur	DGC	MED	Opti	UNOISE3			AN	DADA2	Deblur	DGC	MED	Opti	UNOISE3
DADA2	0.01146	-	-	-	-	-	-		DADA2	0.00106	-	-	-	-	-	-
Deblur	0.69984	0.16781	-	-	-	-	-		Deblur	0.85269	0.01534	-	-	-	-	-
DGC	0.11978	0.00173	0.09093	-	-	-	-		DGC	0.02579	0.00024	0.13423	-	-	-	-
MED	0.00067	0.54071	0.01667	0.00046	-	-	-		MED	0.00034	0.7765	0.00209	0.00024	-	-	-
Opti	0.50937	0.03832	0.95909	0.01667	0.00067	-	-		Opti	0.42021	0.00464	1	0.00745	0.00042	-	-
UNOISE3	0.2386	0.09093	0.91022	0.0062	0.00067	0.50937	-		UNOISE3	0.94108	0.00106	0.93053	0.00684	0.00034	0.42274	-
UPARSE	0.69984	0.01667	0.4921	0.38936	0.00164	0.47017	0.20654		UPARSE	0.99459	0.00464	0.85269	0.18379	0.00071	0.81044	0.98889
unmatch for single_end method									unmatch for paired_end method
	AN	DADA2	Deblur	DGC	MED	Opti	UNOISE3			AN	DADA2	Deblur	DGC	MED	Opti	UNOISE3
DADA2	0.00019	-	-	-	-	-	-		DADA2	6.1e-05	-	-	-	-	-	-
Deblur	0.4744	0.00062	-	-	-	-	-		Deblur	1	0.00099	-	-	-	-	-
DGC	0.03982	9.8e-05	0.02034	-	-	-	-		DGC	0.07266	6.1e-05	0.05464	-	-	-	-
MED	1.6e-05	0.03931	0.00019	2.7e-06	-	-	-		MED	6.1e-05	1	0.00099	6.1e-05	-	-	-
Opti	0.4744	0.00019	0.85753	0.00362	3.6e-06	-	-		Opti	0.79557	6.1e-05	0.81849	0.00215	6.1e-05	-	-
UNOISE3	0.73945	0.00021	0.4744	0.03982	2.7e-06	0.73945	-		UNOISE3	1	6.1e-05	1	0.0172	6.1e-05	0.81849	-
UPARSE	0.4744	0.00247	0.85753	0.03931	0.0049	0.73945	0.4744		UPARSE	0.81849	0.0018	1	0.05464	0.00182	1	1
Pairwise comparisons using Wilcoxon rank sum test with continuity correction for Error rate
Error rate for single_end method									Error rate for paired_end method
	AN	DADA2	Deblur	DGC	MED	Opti	UNOISE3			AN	DADA2	Deblur	DGC	MED	Opti	UNOISE3
DADA2	0.134	-	-	-	-	-	-		DADA2	0.0144	-	-	-	-	-	-
Deblur	1	1	-	-	-	-	-		Deblur	0.285	0.0985	-	-	-	-	-
DGC	1	1	1	-	-	-	-		DGC	0.4838	0.0473	0.7241	-	-	-	-
MED	0.1701	0.0041	0.0658	0.035	-	-	-		MED	0.2968	0.0078	0.0985	0.1029	-	-	-
Opti	1	0.024	1	0.9472	1	-	-		Opti	0.5368	0.0078	0.1893	0.2194	0.523	-	-
UNOISE3	1	0.024	0.8253	0.7167	1	1	-		UNOISE3	0.3651	0.0078	0.1283	0.108	0.6739	0.6233	-
UPARSE	0.2847	1	1	1	0.001	0.0138	0.0176		UPARSE	0.0985	0.2245	0.2386	0.249	0.0284	0.0492	0.0284
Pairwise comparisons using Wilcoxon rank sum test with continuity correction for Merging and splitting Test (ASV compatible reference)
over-merging for single_end method									over-merging for paired_end method
	AN	DADA2	Deblur	DGC	MED	Opti	UNOISE3			AN	DADA2	Deblur	DGC	MED	Opti	UNOISE3
DADA2	1	-	-	-	-	-	-		DADA2	0.8783	-	-	-	-	-	-
Deblur	1	0.9036	-	-	-	-	-		Deblur	0.7803	0.9728	-	-	-	-	-
DGC	0.5758	0.4821	0.4286	-	-	-	-		DGC	0.7218	0.6914	0.4795	-	-	-	-
MED	1	1	0.8475	0.4821	-	-	-		MED	0.7803	0.6322	0.7803	0.6322	-	-	-
Opti	0.3991	0.4821	0.3184	0.0445	0.4821	-	-		Opti	0.6322	0.7803	0.7803	0.3004	1	-	-
UNOISE3	0.0099	0.0199	0.0042	0.0013	0.0199	0.0792	-		UNOISE3	0.0028	0.0073	0.0028	0.0013	0.0218	0.0073	-
UPARSE	0.3991	0.4521	0.1615	0.5409	0.4617	0.0163	0.0013		UPARSE	0.4795	0.6023	0.2291	0.6322	0.4795	0.1241	0.0013
over_split for single_end method									over_split for paired_end method
	AN	DADA2	Deblur	DGC	MED	Opti	UNOISE3			AN	DADA2	Deblur	DGC	MED	Opti	UNOISE3
DADA2	5.4e-05	-	-	-	-	-	-		DADA2	3.9e-05	-	-	-	-	-	-
Deblur	0.00133	0.00125	-	-	-	-	-		Deblur	0.00103	0.00844	-	-	-	-	-
DGC	4.6e-05	0.74505	0.00044	-	-	-	-		DGC	3.9e-05	0.50404	0.00224	-	-	-	-
MED	0.47398	7.9e-05	0.0397	4.6e-05	-	-	-		MED	0.06843	0.00012	0.01755	5e-05	-	-	-
Opti	0.22329	4.6e-05	0.00047	4.6e-05	0.05586	-	-		Opti	0.50404	3.9e-05	0.00075	3.9e-05	0.0238	-	-
UNOISE3	0.04234	4.6e-05	0.00023	4.6e-05	0.01576	0.47398	-		UNOISE3	0.05956	3.9e-05	0.00016	3.9e-05	0.00273	0.0872	-
UPARSE	2.9e-05	0.00438	4.6e-05	0.00438	2.9e-05	2.9e-05	2.9e-05		UPARSE	2.9e-05	0.00461	3.9e-05	0.00998	2.9e-05	2.9e-05	2.9e-05
correct for single_end method									correct for paired_end method
	AN	DADA2	Deblur	DGC	MED	Opti	UNOISE3			AN	DADA2	Deblur	DGC	MED	Opti	UNOISE3
DADA2	5.5e-05	-	-	-	-	-	-		DADA2	5.1e-05	-	-	-	-	-	-
Deblur	0.00044	0.00917	-	-	-	-	-		Deblur	0.00062	0.23122	-	-	-	-	-
DGC	5.5e-05	0.83678	0.00936	-	-	-	-		DGC	5.1e-05	0.70558	0.05257	-	-	-	-
MED	0.4151	0.00012	0.01519	6.5e-05	-	-	-		MED	0.09664	0.00031	0.03526	0.00031	-	-	-
Opti	0.4151	5.5e-05	0.00044	5.5e-05	0.11917	-	-		Opti	0.79743	5.1e-05	0.00054	5.1e-05	0.02433	-	-
UNOISE3	0.16403	5.5e-05	0.00049	5.5e-05	0.05933	0.67205	-		UNOISE3	0.49753	5.1e-05	0.0003	5.1e-05	0.00512	0.44951	-
UPARSE	5.5e-05	0.784	0.00583	0.6345	5.5e-05	5.5e-05	5.5e-05		UPARSE	5.1e-05	0.63325	0.03448	0.54293	0.00031	5.1e-05	5.1e-05
Pairwise comparisons using Wilcoxon rank sum test with continuity correction for Merging and splitting Test (OTU compatible reference)
over-merging for single_end method									over-merging for paired_end method
	AN	DADA2	Deblur	DGC	MED	Opti	UNOISE3			AN	DADA2	Deblur	DGC	MED	Opti	UNOISE3
DADA2	0.32	-	-	-	-	-	-		DADA2	0.162	-	-	-	-	-	-
Deblur	0.75	0.32	-	-	-	-	-		Deblur	1	0.177	-	-	-	-	-
DGC	1	0.32	0.75	-	-	-	-		DGC	0.424	0.071	0.424	-	-	-	-
MED	0.32	0.75	0.32	0.32	-	-	-		MED	0.162	1	0.169	0.071	-	-	-
Opti	0.75	0.32	1	0.75	0.32	-	-		Opti	0.424	0.071	0.424	-	0.071	-	-
UNOISE3	0.33	0.24	0.59	0.33	0.24	0.59	-		UNOISE3	0.424	0.071	0.424	-	0.071	-	-
UPARSE	1	0.35	0.75	1	0.33	0.75	0.33		UPARSE	0.694	0.24	0.7	0.276	0.24	0.276	0.276
over_split for single_end method									over_split for paired_end method
	AN	DADA2	Deblur	DGC	MED	Opti	UNOISE3			AN	DADA2	Deblur	DGC	MED	Opti	UNOISE3
DADA2	6.7e-05	-	-	-	-	-	-		DADA2	6.7e-05	-	-	-	-	-	-
Deblur	0.00174	0.00547	-	-	-	-	-		Deblur	0.00174	0.00547	-	-	-	-	-
DGC	4.5e-05	0.02047	0.00011	-	-	-	-		DGC	4.5e-05	0.02047	0.00011	-	-	-	-
MED	0.26707	0.00016	0.05871	4.5e-05	-	-	-		MED	0.26707	0.00016	0.05871	4.5e-05	-	-	-
Opti	0.37923	6.4e-05	0.00053	4.5e-05	0.07025	-	-		Opti	0.37923	6.4e-05	0.00053	4.5e-05	0.07025	-	-
UNOISE3	0.23956	6e-05	0.00016	4.5e-05	0.05285	0.6751	-		UNOISE3	0.23956	6e-05	0.00016	4.5e-05	0.05285	0.6751	-
UPARSE	3.2e-05	0.00016	3.2e-05	0.0118	3.2e-05	3.2e-05	3.2e-05		UPARSE	3.2e-05	0.00016	3.2e-05	0.0118	3.2e-05	3.2e-05	3.2e-05
correct for single_end method									correct for paired_end method
	AN	DADA2	Deblur	DGC	MED	Opti	UNOISE3			AN	DADA2	Deblur	DGC	MED	Opti	UNOISE3
DADA2	6.7e-05	-	-	-	-	-	-		DADA2	7.2e-05	-	-	-	-	-	-
Deblur	0.00139	0.01274	-	-	-	-	-		Deblur	0.00068	0.93858	-	-	-	-	-
DGC	4.8e-05	0.00139	0.00013	-	-	-	-		DGC	4.7e-05	0.00064	0.00205	-	-	-	-
MED	0.47342	0.00016	0.00786	4.8e-05	-	-	-		MED	0.19415	0.00033	0.00512	4.7e-05	-	-	-
Opti	0.39382	6.7e-05	0.00058	4.8e-05	0.1224	-	-		Opti	0.70558	8.4e-05	0.00065	4.7e-05	0.1141	-	-
UNOISE3	0.23956	6.7e-05	0.00017	4.8e-05	0.07697	0.6751	-		UNOISE3	0.12961	5.1e-05	0.00017	4.7e-05	0.01165	0.30184	-
UPARSE	4.8e-05	0.00021	4.8e-05	0.07115	4.8e-05	4.8e-05	4.8e-05		UPARSE	4.7e-05	8.4e-05	9.6e-05	0.12961	4.7e-05	4.7e-05	4.7e-05
