# Supplementary material for: The unresolved struggle of 16S rRNA amplicon sequencing: a benchmarking analysis of clustering and denoising methods
Source: Environ Microbiome. 2025 May 13;20:51. doi: 10.1186/s40793-025-00705-6 (PMC12076876; doi:10.1186/s40793-025-00705-6)
Supplement: Supplementary file 9 — Additional file 6: Theoretical and expected 16S rRNA reference HC227_V3V4. [file 40793_2025_705_MOESM9_ESM.xlsx]

## Sheet: Sheet6
Table6_Supplementary Material-Theoritical and Expected 16S rRNA HC227_V3V4 Mock
Header	Unique	Clustered	Species	DADA2				Deblur				MED				UNOISE3				UPARSE				DGC				AN				Opticlust
				Unique		clustered		Unique		clustered		Unique		clustered		Unique		clustered		Unique		clustered		Unique		clustered		Unique		clustered		Unique		clustered
Fastq ID	Count			single-end	Paired-end	single-end	Paired-end	single-end	Paired-end	single-end	Paired-end	single-end	Paired-end	single-end	Paired-end	single-end	Paired-end	single-end	Paired-end	single-end	Paired-end	single-end	Paired-end	single-end	Paired-end	single-end	Paired-end	single-end	Paired-end	single-end	Paired-end	single-end	Paired-end	single-end	paired-end
R68806	1	30	Burkholderia cenocepacia	0	0	7	7	0	0	10	8	0	0	118	88	0	0	42	37	0	0	1	1	0	0	2	1	0	0	5	4	0	0	6	6
R71051	1			0	0	0	0	0	0	0	0	0	0	0	0	0	0	0	0	0	0	0	0	0	0	0	0	0	0	0	0	0	0	0	0
R71085	2			2	2	0	0	2	2	0	0	17	9	0	0	6	5	0	0	0	0	0	0	0	0	0	0	0	0	0	0	0	0	0	0
R11799	1			2	2	2	2	4	3	4	3	19	11	19	11	5	4	5	4	2	2	2	2	1	1	1	1	1	1	1	1	1	1	1	1
R13114	2			1	2	2	2	2	2	2	2	2	20	34	20	34	8	9	8	9	2	2	2	2	2	2	2	2	4	4	4	4	7	5	7
R67259	1			1	1	1	1	1	1	1	1	3	4	3	4	2	2	2	2	1	1	1	1	1	1	1	1	1	1	1	1	1	1	1	1
R67581	1			1	1	1	1	1	1	1	1	23	11	23	11	3	1	3	1	1	1	1	1	1	1	1	1	2	2	2	2	2	2	2	2
R68591	1			1	1	1	1	1	1	1	1	11	4	11	4	2	2	2	2	1	1	1	1	1	1	1	1	1	1	1	1	1	1	1	1
LMG18832	1			0	0	0	0	0	0	0	0	0	0	0	0	0	0	0	0	0	0	0	0	0	0	0	0	0	0	0	0	0	0	0	0
R68599	1			1	1	1	1	1	1	1	1	43	47	43	47	14	19	14	19	1	1	1	1	1	1	1	1	3	3	3	3	4	4	4	4
R69596	1		Burkholderia cepacia	0	0	0	0	1	0	0	0	11	9	0	0	7	5	0	0	0	0	0	0	1	0	0	0	1	0	0	0	1	1	0	0
R71006	5		Burkholderia multivorans	0	0	0	0	0	0	0	0	0	0	0	0	0	0	0	0	0	0	0	0	0	0	0	0	0	0	0	0	0	0	0	0
R67121	2			2	2	3	3	2	2	4	4	15	10	32	24	6	4	15	9	1	1	1	1	1	1	1	1	1	1	3	3	1	1	3	3
R71107	8		Burkholderia stabilis	2	2	2	2	2	2	2	2	123	70	123	70	25	12	25	12	1	1	1	1	1	1	1	1	7	7	7	7	8	10	8	10
R69593	1		Burkholderia vietnamiensis	1	1	0	0	3	2	0	0	22	19	0	0	8	7	0	0	0	0	0	0	0	0	0	0	1	1	0	0	1	1	0	0
R67189	1			3	4	3	4	3	3	3	3	58	33	58	33	15	14	16	15	2	2	2	2	2	3	2	3	5	5	5	5	6	7	7	8
LMG10768	1	29	Lactobacillus rhamnosus	1	1	1	1	1	2	1	1	31	19	31	18	10	3	10	3	1	1	1	1	1	1	1	1	3	4	3	3	3	4	3	3
LMG12166	2			1	1	1	1	1	1	1	1	26	13	26	13	5	5	5	5	1	1	1	1	1	1	1	1	1	1	1	1	1	2	1	2
LMG18030	1			0	0	0	0	0	0	0	0	0	0	0	0	0	0	0	0	0	0	0	0	0	0	0	0	0	0	0	0	0	0	0	0
LMG25881	1			1	1	0	0	1	1	0	0	5	2	0	0	3	1	0	0	0	0	0	0	0	0	0	0	0	0	0	0	0	0	0	0
LMG23319	23			0	0	0	0	0	0	0	0	0	0	0	0	0	0	0	0	0	0	0	0	0	0	0	0	0	0	0	0	0	0	0	0
LMG27350	1			1	1	1	1	2	2	2	2	6	5	6	5	3	3	3	3	1	1	1	1	1	1	1	1	1	1	1	1	1	1	1	1
LMG16673	2	16	Lactobacillus paraplantarum	2	2	2	2	2	2	2	2	18	7	18	7	4	4	4	4	1	1	1	1	1	1	1	1	2	2	2	2	2	2	2	2
LMG21638	1			0	0	0	0	0	0	0	0	0	0	0	0	0	0	0	0	0	0	0	0	0	0	0	0	0	0	0	0	0	0	0	0
LMG10755	1		Lactobacillus pentosus	0	0	0	0	0	0	0	0	0	0	0	0	0	0	0	0	0	0	0	0	0	0	0	0	0	0	0	0	0	0	0	0
LMG9210	5			1	1	1	1	1	1	1	1	5	5	5	5	1	1	1	1	1	1	1	1	1	1	1	1	1	1	1	1	1	1	1	1
LMG18404	2		Lactobacillus plantarum	1	1	0	0	1	1	0	0	9	2	0	0	1	1	0	0	1	1	0	0	1	1	0	0	1	1	0	0	1	1	0	0
LMG26367	1			1	1	1	1	1	1	1	1	3	2	3	2	1	1	1	1	1	1	1	1	1	1	1	1	1	1	1	1	1	1	1	1
LMG28651	1			1	1	1	1	1	1	1	1	1	4	3	4	3	3	2	3	2	1	1	1	1	1	1	1	1	2	2	2	2	2	2	2
LMG6907	2			1	2	2	2	2	3	3	3	3	27	38	27	38	12	21	12	21	1	1	1	1	1	1	1	1	2	2	2	2	2	2	2
LMG9205	1			1	1	1	1	1	1	1	1	11	8	11	8	3	3	3	3	1	1	1	1	1	1	1	1	1	1	1	1	1	1	1	1
R17353	7	13	Pandoraea apista	3	4	3	4	2	2	2	2	118	69	118	69	31	26	31	26	1	1	1	1	1	1	1	1	4	4	4	4	4	4	4	4
R17268	1		Pandoraea pnomenusa	1	1	1	1	1	1	1	1	2	2	2	2	4	2	4	2	1	1	1	1	1	1	1	1	1	1	1	1	2	2	2	2
R7626	5			1	1	1	1	1	1	1	1	1	3	11	3	11	2	2	2	2	1	1	1	1	1	1	1	1	1	1	1	1	1	1	1
LMG9213	1	8	Lactobacillus reuteri	0	0	0	0	0	0	0	0	0	0	0	0	0	0	0	0	0	0	0	0	0	0	0	0	0	0	0	0	0	0	0	0
LMG9213_2	1			0	0	0	0	0	0	0	0	0	0	0	0	0	0	0	0	0	0	0	0	0	0	0	0	0	0	0	0	0	0	0	0
LMG13088	2			0	0	0	0	0	0	0	0	0	0	0	0	0	0	0	0	0	0	0	0	0	0	0	0	0	0	0	0	0	0	0	0
LMG13090	1			0	0	0	0	0	0	2	2	0	0	2	2	0	0	2	2	0	0	1	1	0	0	1	1	0	0	1	1	0	0	1	1
LMG18238	2			0	0	0	0	0	0	0	0	0	0	0	0	0	0	0	0	0	0	0	0	0	0	0	0	0	0	0	0	0	0	0	0
LMG18238_2	1			0	0	0	0	0	0	0	0	0	0	0	0	0	0	0	0	0	0	0	0	0	0	0	0	0	0	0	0	0	0	0	0
LMG7233	1	3	Salmonella enterica	2	2	2	2	2	2	2	2	10	8	10	8	2	2	2	2	1	1	1	1	1	1	1	1	1	1	1	1	1	1	1	1
LMG26064	1		Enterobacter asburiae	1	1	0	0	1	1	0	0	4	4	0	0	1	1	0	0	0	0	0	0	1	0	0	0	1	0	0	0	1	1	0	0
LMG3252	1		Citrobacter youngae	2	2	2	2	2	2	2	2	19	9	19	9	8	7	8	7	1	1	1	1	1	1	1	1	1	1	1	1	1	1	1	1
LMG24163	1	3	Pseudoxanthomonas dokdonensis	1	1	3	3	1	1	3	3	15	6	42	19	9	9	15	14	0	0	1	1	2	1	3	2	0	0	1	1	2	2	3	3
LMG24537	1		Stenotrophomonas rhizophila	1	1	0	0	1	1	0	0	13	4	0	0	4	2	0	0	1	1	0	0	0	0	0	0	1	1	0	0	1	1	0	0
LMG5743	1		Xanthomonas populi	0	0	0	0	0	0	0	0	0	0	0	0	0	0	0	0	0	0	0	0	0	0	0	0	0	0	0	0	0	0	0	0
LMG23083	1	3	Asaia krungthepensis	0	0	0	0	0	0	0	0	0	0	0	0	0	0	0	0	0	0	0	0	0	0	0	0	0	0	0	0	0	0	0	0
LMG27019	1		Kozakia baliensis	1	0	1	0	1	1	1	1	1	1	1	1	1	1	1	1	1	1	1	1	1	1	1	1	1	1	1	1	1	1	1	1
LMG24037	1		Neoasaia chiangmaiensis	1	1	1	1	2	2	2	2	3	1	3	1	2	2	2	2	1	1	1	1	1	1	1	1	1	1	1	1	1	1	1	1
LMG7942	1	2	Lactobacillus delbrueckii	1	1	2	2	1	2	5	4	3	5	15	10	5	3	12	7	5	0	1	1	0	0	1	1	1	1	1	1	0	1	2	1
LMG6901	1			1	1	0	0	4	4	0	0	39	21	0	0	11	9	0	0	1	1	0	0	1	1	0	0	2	2	0	0	3	3	0	0
LMG21311	1	2	Gluconacetobacter azotocaptans	4	4	4	4	3	4	3	4	140	87	140	87	32	23	32	23	1	2	1	2	1	1	1	1	6	5	6	5	11	6	11	6
LMG1527	1		Komagataeibacter hansenii	1	1	0	0	1	1	0	0	4	2	0	0	2	1	0	0	1	1	0	0	1	1	0	0	1	1	0	0	1	1	0	0
LMG2404	1	2	Pectobacterium carotovorum	1	1	1	1	3	2	3	2	17	13	17	13	10	11	10	11	1	1	1	1	1	1	1	1	2	1	2	1	3	2	3	2
LMG21371	1			3	3	0	0	3	3	0	0	54	44	0	0	27	23	0	0	1	1	0	0	4	5	0	0	1	1	0	0	3	2	0	0
LMG25332	1	2	Staphylococcus devriesei	0	0	0	0	0	0	0	0	0	0	0	0	0	0	0	0	0	0	0	0	0	0	0	0	0	0	0	0	0	0	0	0
LMG13349	1		Staphylococcus haemolyticus	1	1	1	1	1	1	1	1	14	6	14	6	4	3	4	3	1	1	1	1	1	1	1	1	2	2	2	2	2	2	2	2
R67883	1	1	Burkholderia cenocepacia	0	0	0	0	0	0	0	0	0	0	0	0	0	0	0	0	0	0	0	0	0	0	0	0	0	0	0	0	0	0	0	0
R68368	1	1		0	0	0	0	0	0	0	0	0	0	0	0	0	0	0	0	0	0	0	0	0	0	0	0	0	0	0	0	0	0	0	0
R68449	1	1		0	0	0	0	0	0	0	0	0	0	0	0	0	0	0	0	0	0	0	0	0	0	0	0	0	0	0	0	0	0	0	0
LMG1617	1	1	Acetobacter lovaniensis	1	0	1	0	3	2	3	2	3	2	3	2	3	2	3	2	1	1	1	1	1	1	1	1	1	1	1	1	1	1	1	1
LMG26852	1	1	Achromobacter aegrifaciens	0	0	0	0	0	0	0	0	0	0	0	0	0	0	0	0	0	0	0	0	0	0	0	0	0	0	0	0	0	0	0	0
LMG1668	1	1	Acidomonas methanolica	1	1	1	1	1	1	1	1	1	1	1	1	1	1	1	1	1	1	1	1	1	1	1	1	1	1	1	1	1	1	1	1
LMG5286	1	1	Acidovorax cattleyae	1	1	1	1	3	3	3	3	6	6	6	6	6	6	6	6	1	1	1	1	1	1	1	1	1	1	1	1	1	1	1	1
LMG1041	1	1	Acinetobacter baumannii	2	2	5	5	2	2	5	5	15	4	36	14	5	4	10	9	0	0	2	2	0	0	2	2	1	1	2	2	2	2	4	4
LMG29180	1	1	Actinomadura glauciflava	0	0	0	0	0	0	0	0	0	0	0	0	0	0	0	0	0	0	0	0	0	0	0	0	0	0	0	0	0	0	0	0
LMG21773	1	1	Aeriscardovia aeriphila	1	1	1	1	1	1	1	1	4	4	4	4	1	1	1	1	1	1	1	1	1	1	1	1	1	1	1	1	1	1	1	1
LMG22214	1	1	Aeromonas molluscorum	0	0	1	1	0	0	1	1	0	0	2	2	0	0	1	1	0	0	1	1	0	0	1	1	0	0	1	1	0	0	1	1
LMG30912	1	1	Agathobacter rectalis	0	0	0	0	0	0	0	0	0	0	0	0	0	0	0	0	0	0	0	0	0	0	0	0	0	0	0	0	0	0	0	0
LMG27907	1	1	Akkermansia muciniphila	0	0	0	0	0	0	0	0	0	0	0	0	0	0	0	0	0	0	0	0	0	0	0	0	0	0	0	0	0	0	0	0
LMG1229	1	1	Alcaligenes faecalis	2	2	5	5	3	3	6	6	64	34	112	71	16	12	34	27	1	1	1	1	1	1	4	4	3	3	3	3	3	4	5	6
LMG26473	1	1	Alishewanella tabrizica	1	1	0	0	1	1	0	0	9	5	0	0	6	4	0	0	1	1	0	0	1	1	0	0	0	0	0	0	1	1	0	0
LMG28898	1	1	Anaerostipes caccae	0	0	0	0	0	0	0	0	0	0	0	0	0	0	0	0	0	0	0	0	0	0	0	0	0	0	0	0	0	0	0	0
LMG29367	1	1	Ancylobacter pratisalsi	0	0	0	0	0	0	0	0	0	0	0	0	0	0	0	0	0	0	0	0	0	0	0	0	0	0	0	0	0	0	0	0
LMG18397	1	1	Anoxybacillus flavithermus	1	1	1	1	2	2	2	2	19	15	19	15	11	7	11	7	1	1	1	1	1	1	1	1	1	1	1	1	1	1	1	1
LMG24559	1	1	Arcobacter mytili	1	1	1	1	1	1	1	1	13	2	13	2	4	3	4	3	1	1	1	1	1	1	1	1	1	1	1	1	2	2	2	2
LMG25535	1	1	Arcobacter trophiarum	1	1	1	1	1	1	1	1	15	14	15	14	5	5	5	5	1	1	1	1	1	1	1	1	3	3	3	3	3	3	3	3
LMG13127	1	1	Azospirillum brasilense	1	1	1	1	1	1	1	1	18	8	18	8	4	3	4	3	1	1	1	1	1	1	1	1	2	2	2	2	2	2	2	2
LMG7135	1	1	Bacillus subtilis	1	1	1	1	1	1	1	1	9	7	9	7	4	3	4	3	1	1	1	1	1	1	1	1	2	2	2	2	2	2	2	2
LMG17767	1	1	Bacteriodes vulgatus	0	0	0	0	0	0	0	0	0	0	0	0	0	0	0	0	0	0	0	0	0	0	0	0	0	0	0	0	0	0	0	0
LMG28902	1	1	Bacteroides ovatus	0	0	0	0	0	0	0	0	0	0	0	0	0	0	0	0	0	0	0	0	0	0	0	0	0	0	0	0	0	0	0	0
LMG28903	1	1	Bacteroides thetaiotaomicron	0	0	0	0	0	0	0	0	0	0	0	0	0	0	0	0	0	0	0	0	0	0	0	0	0	0	0	0	0	0	0	0
LMG6451	1	1	Bacteroides ureolyticus	0	0	0	0	0	0	0	0	0	0	0	0	0	0	0	0	0	0	0	0	0	0	0	0	0	0	0	0	0	0	0	0
LMG24411	1	1	Bhargavaea cecembensis	1	1	1	1	1	1	1	1	7	3	7	3	1	1	1	1	0	1	0	1	0	1	0	1	1	2	1	2	1	2	1	2
LMG11039	1	1	Bifidobacterium angulatum	1	1	0	0	1	1	0	0	12	6	0	0	5	4	0	0	1	1	0	0	1	1	0	0	1	1	0	0	1	1	0	0
LMG23059	1	1	Blastobacter aggregatus	1	1	1	1	1	1	1	1	11	3	11	3	3	1	3	1	1	1	1	1	1	1	1	1	1	1	1	1	1	1	1	1
LMG1232	1	1	Bordetella bronchiseptica	1	1	1	1	1	1	1	1	5	2	5	2	1	1	1	1	1	1	1	1	1	1	1	1	2	2	2	2	2	2	2	2
LMG26383	1	1	Bosea lupini	0	0	0	0	0	0	0	0	0	0	0	0	0	0	0	0	0	0	0	0	0	0	0	0	0	0	0	0	0	0	0	0
LMG21825	1	1	Bradyrhizobium yuanmingense	0	0	0	0	1	1	1	1	1	1	1	1	1	1	1	1	1	1	1	1	1	1	1	1	1	1	1	1	1	1	1	1
LMG2698	1	1	Brenneria salicis	1	1	1	1	1	1	1	1	3	1	3	1	3	1	3	1	1	1	1	1	1	1	1	1	1	1	1	1	1	1	1	1
LMG7123	1	1	Brevibacillus brevis	1	1	1	1	1	1	1	1	4	4	4	4	4	4	4	4	1	1	1	1	1	1	1	1	1	1	1	1	1	1	1	1
LMG22485	1	1	Burkholderia lata	1	0	1	0	1	1	1	1	1	1	1	1	1	1	1	1	1	1	1	1	1	1	1	1	1	1	1	1	1	1	1	1
R73080	1	1	Burkholderia stabilis	0	0	0	0	0	0	0	0	0	0	0	0	0	0	0	0	0	0	0	0	0	0	0	0	0	0	0	0	0	0	0	0
LMG24109	1	1	Butyricicoccus pulicaecorum	0	0	0	0	0	0	0	0	0	0	0	0	0	0	0	0	0	0	0	0	0	0	0	0	0	0	0	0	0	0	0	0
LMG7788	1	1	Campylobacter concisus	1	1	1	1	5	5	5	5	17	11	17	11	11	7	11	7	1	1	1	1	1	1	1	1	1	1	1	1	2	2	2	2
LMG6443	1	1	Campylobacter fetus	0	0	0	0	0	0	0	0	0	0	0	0	0	0	0	0	0	0	0	0	0	0	0	0	0	0	0	0	0	0	0	0
LMG24812	1	1	Candidimonas nitroreducens	1	1	1	1	1	1	1	1	5	2	5	2	3	3	3	3	1	1	1	1	1	1	1	1	1	1	1	1	1	1	1	1
LMG23655	1	1	Carnobacterium inhibens	3	3	3	3	4	4	4	4	30	10	30	10	9	8	9	8	1	2	1	2	1	1	1	1	2	2	2	2	4	2	4	2
LMG24015	1	1	Chitinophaga terrae	1	1	1	1	1	1	1	1	15	13	15	13	8	8	8	8	1	1	1	1	1	1	1	1	1	1	1	1	1	1	1	1
LMG18212	1	1	Chryseobacterium joostei	1	1	1	1	3	3	3	3	6	4	6	4	3	3	3	3	1	1	1	1	1	1	1	1	1	1	1	1	1	1	1	1
LMG2891	1	1	Clavibacter michiganensis	0	0	0	0	0	0	0	0	0	0	0	0	0	0	0	0	0	0	0	0	0	0	0	0	0	0	0	0	0	0	0	0
LMG11264	1	1	Clostridium perfringens	1	1	1	1	1	2	1	2	30	22	30	22	8	5	8	5	1	1	1	1	1	1	1	1	1	1	1	1	2	1	2	1
LMG23965	1	1	Collimonas pratensis	2	2	2	2	3	3	3	3	87	58	87	58	32	26	32	26	1	1	1	1	1	1	1	1	1	1	1	1	2	2	2	2
LMG19264	1	1	Corynebacterium casei	3	3	3	3	3	3	3	3	12	7	12	7	4	4	4	4	1	1	1	1	1	1	1	1	1	1	1	1	1	1	1	1
LMG5740	1	1	Cronobacter sakazakii	0	0	0	0	0	0	0	0	0	0	0	0	0	0	0	0	0	0	0	0	0	0	0	0	0	0	0	0	0	0	0	0
LMG8787	1	1	Curtobacterium luteum	1	1	1	1	2	2	2	2	6	3	6	3	4	2	4	2	1	1	1	1	1	1	1	1	1	1	1	1	1	1	1	1
LMG4328	1	1	Curvibacter delicatus	1	1	1	1	1	1	1	1	11	9	11	9	6	3	6	3	2	2	2	2	1	1	1	1	2	2	2	2	3	2	3	2
LMG28476	1	1	Deinococcus humi	0	0	0	0	0	0	0	0	0	0	0	0	0	0	0	0	0	0	0	0	0	0	0	0	0	0	0	0	0	0	0	0
LMG4051	1	1	Deinococcus radiodurans	0	0	1	1	3	3	5	4	4	3	7	4	4	3	6	4	0	0	1	1	0	0	1	1	0	0	1	1	0	0	1	1
LMG1226	1	1	Delftia acidovorans	1	0	1	0	1	1	1	1	1	1	1	1	1	1	1	1	1	1	1	1	1	1	1	1	1	1	1	1	1	1	1	1
LMG7529	1	1	Desulfovibrio desulfuricans	1	1	1	1	2	2	2	2	10	9	10	9	6	3	6	3	1	1	1	1	1	1	1	1	3	3	3	3	3	3	3	3
LMG7563	1	1	Desulfovibrio vulgaris	0	0	0	0	0	0	0	0	0	0	0	0	0	0	0	0	0	0	0	0	0	0	0	0	0	0	0	0	0	0	0	0
LMG2804	1	1	Dickeya chrysanthemi	2	2	2	2	4	4	4	4	10	7	10	7	11	5	11	5	1	1	1	1	1	1	1	1	2	2	2	2	2	2	2	2
LMG25420	1	1	Echinimonas agarilytica	1	1	1	1	1	1	1	1	2	3	2	3	1	2	1	2	1	1	1	1	1	1	1	1	2	2	2	2	2	2	2	2
LMG26586	1	1	Eilatimonas milleporae	1	1	1	1	1	1	1	1	3	2	3	2	2	2	2	2	1	1	1	1	1	1	1	1	2	2	2	2	2	2	2	2
LMG26838	1	1	Endobacter medicaginis	0	0	0	0	0	0	0	0	0	0	0	0	0	0	0	0	0	0	0	0	0	0	0	0	0	0	0	0	0	0	0	0
LMG7837	1	1	Ensifer saheli	0	0	0	0	0	0	0	0	0	0	0	0	0	0	0	0	0	0	0	0	0	0	0	0	0	0	0	0	0	0	0	0
LMG26304	1	1	Enterococcus ureasiticus	1	1	2	2	1	1	5	5	7	4	45	24	7	6	17	14	1	1	2	2	1	1	2	2	1	1	3	3	1	1	3	3
LMG24401	1	1	Epilithonimonas lactis	1	1	1	1	3	3	3	3	12	14	12	14	3	2	3	2	1	1	1	1	1	1	1	1	6	6	6	6	6	6	6	6
LMG30944	1	1	Faecalibacterium prausnitzii	0	0	0	0	0	0	0	0	0	0	0	0	0	0	0	0	0	0	0	0	0	0	0	0	0	0	0	0	0	0	0	0
LMG17756	1	1	Faecalicoccus pleomorphus	0	0	0	0	0	0	0	0	0	0	0	0	0	0	0	0	0	0	0	0	0	0	0	0	0	0	0	0	0	0	0	0
LMG29572	1	1	Fimbriiglobus ruber	0	0	0	0	0	0	0	0	0	0	0	0	0	0	0	0	0	0	0	0	0	0	0	0	0	0	0	0	0	0	0	0
LMG12226	1	1	Finegoldia magna	0	0	0	0	0	0	0	0	0	0	0	0	0	0	0	0	0	0	0	0	0	0	0	0	0	0	0	0	0	0	0	0
LMG4008	1	1	Flavobacterium aquatile	1	1	0	0	2	1	0	0	13	6	0	0	4	3	0	0	0	0	0	0	1	1	0	0	0	0	0	0	0	0	0	0
LMG28216	1	1	Formosa algae	1	1	1	1	3	3	3	3	4	5	4	5	3	2	3	2	1	1	1	1	1	1	1	1	3	3	3	3	3	3	3	3
LMG29236	1	1	Fusobacterium gastrosuis	0	0	0	0	0	0	0	0	0	0	0	0	0	0	0	0	0	0	0	0	0	0	0	0	0	0	0	0	0	0	0	0
LMG13131	1	1	Fusobacterium nucleatum	0	0	0	0	0	0	0	0	0	0	0	0	0	0	0	0	0	0	0	0	0	0	0	0	0	0	0	0	0	0	0	0
LMG23037	1	1	Geobacillus toebii	1	1	0	0	1	1	0	0	14	13	0	0	5	5	0	0	1	1	0	0	1	1	0	0	1	1	0	0	1	1	0	0
LMG25547	1	1	Glaciimonas immobilis	1	1	1	1	1	1	1	1	12	9	12	9	4	1	4	1	1	1	1	1	1	1	1	1	2	2	2	2	2	2	2	2
LMG1408	1	1	Gluconobacter oxydans	1	1	1	1	2	2	2	2	5	3	5	3	3	3	3	3	1	1	1	1	1	1	1	1	1	1	1	1	1	1	1	1
LMG22585	1	1	Gramella echinicola	1	1	1	1	2	1	2	1	8	8	11	10	6	5	7	6	1	1	1	1	1	1	1	1	1	1	1	1	1	1	1	1
LMG24392	1	1	Granulibacter bethesdensis	1	1	1	1	2	1	2	1	1	1	1	1	2	1	2	1	1	1	1	1	1	1	1	1	1	1	1	1	1	1	1	1
LMG15863	1	1	Haemophilus influenzae	1	1	1	1	1	1	1	1	19	9	19	9	3	2	3	2	1	1	1	1	1	1	1	1	2	2	2	2	3	2	3	2
LMG26187	1	1	Halomonas ventosae	1	1	1	1	1	1	1	1	12	8	12	8	3	2	3	2	1	1	1	1	1	1	1	1	1	1	1	1	1	1	1	1
LMG18294	1	1	Helicobacter fennelliae	0	0	0	0	0	0	0	0	0	0	0	0	0	0	0	0	0	0	0	0	0	0	0	0	0	0	0	0	0	0	0	0
LMG19449	1	1	Helicobacter pylori	0	0	0	0	0	0	0	0	0	0	0	0	0	0	0	0	0	0	0	0	0	0	0	0	0	0	0	0	0	0	0	0
LMG26149	1	1	Herbaspirillum soli	2	2	0	0	3	3	0	0	48	38	0	0	16	16	0	0	2	1	0	0	3	2	0	0	3	2	0	0	3	2	0	0
LMG28488	1	1	Herbidospora osyris	0	0	0	0	0	0	0	0	0	0	0	0	0	0	0	0	0	0	0	0	0	0	0	0	0	0	0	0	0	0	0	0
LMG26243	1	1	Humitalea rosea	0	0	0	0	0	0	0	0	0	0	0	0	0	0	0	0	0	0	0	0	0	0	0	0	0	0	0	0	0	0	0	0
LMG2095	1	1	Klebsiella pneumoniae	1	1	2	2	1	1	2	2	15	7	18	10	1	1	2	2	1	1	1	1	1	1	1	1	1	1	2	1	1	1	2	2
LMG21673	1	1	Laceyella sacchari	0	0	0	0	0	0	0	0	0	0	0	0	0	0	0	0	0	0	0	0	0	0	0	0	0	0	0	0	0	0	0	0
LMG19667	1	1	Lactobacillus diolivorans	2	2	2	2	3	2	3	2	99	56	99	56	36	28	36	28	3	3	3	3	5	3	5	3	3	3	3	3	8	8	8	8
LMG9213_3	1	1	Lactobacillus reuteri	0	0	0	0	0	0	0	0	0	0	0	0	0	0	0	0	0	0	0	0	0	0	0	0	0	0	0	0	0	0	0	0
LMG23383	1	1	Lactococcus piscium	1	1	1	1	2	1	2	1	24	14	24	14	4	3	4	3	1	1	1	1	1	1	1	1	4	4	4	4	4	4	4	4
LMG1345	1	1	Leeuwenhoekiella marinoflava	1	1	1	1	3	2	3	2	25	15	25	15	5	3	5	3	1	1	1	1	1	1	1	1	4	3	4	3	4	5	4	5
LMG6909	1	1	Leuconostoc mesenteroides	1	0	1	0	2	1	2	1	1	1	1	1	2	1	2	1	1	1	1	1	1	1	1	1	1	1	1	1	1	1	1	1
LMG10470	1	1	Listeria monocytogenes	0	0	0	0	0	0	0	0	0	0	0	0	0	0	0	0	0	0	0	0	0	0	0	0	0	0	0	0	0	0	0	0
LMG3897	1	1	Listonella pelagia	1	1	1	1	1	1	1	1	19	2	19	2	2	2	2	2	1	1	1	1	1	1	1	1	1	1	1	1	1	1	1	1
LMG2724	1	1	Lonsdalea quercina	1	0	2	1	1	1	2	2	4	4	7	6	4	4	5	5	0	0	1	1	0	0	1	1	0	0	2	2	0	0	2	2
LMG26643	1	1	Lysinibacillus meyeri	2	2	2	2	1	1	1	1	33	17	33	17	10	6	10	6	1	1	1	1	1	1	1	1	3	3	3	3	3	3	3	3
LMG8760	1	1	Lysobacter antibioticus	1	1	0	0	1	1	0	0	38	25	0	0	13	11	0	0	0	2	0	0	1	1	0	0	1	1	0	0	2	2	0	0
LMG19863	1	1	Maricaulis parjimensis	1	1	1	1	1	1	1	1	16	15	16	15	10	8	10	8	1	1	1	1	1	1	1	1	1	1	1	1	2	1	2	1
LMG1346	1	1	Marinilabilia salmonicolor	1	1	1	1	1	1	1	1	6	7	6	7	4	4	4	4	1	1	1	1	1	1	1	1	1	1	1	1	1	1	1	1
LMG23835	1	1	Marinobacter algicola	1	1	1	1	2	2	2	2	12	8	12	8	3	3	3	3	1	1	1	1	1	1	1	1	1	1	1	1	2	2	2	2
LMG25435	1	1	Marinobacterium coralli	1	0	0	0	1	1	0	0	4	4	0	0	4	4	0	0	0	0	0	0	1	1	0	0	1	1	0	0	1	0	0	0
LMG2864	1	1	Marinomonas communis	1	1	1	1	1	1	1	1	3	3	3	3	1	1	1	1	1	1	1	1	1	1	1	1	1	1	1	1	1	1	1	1
LMG22193	1	1	Martelella mediterranea	2	2	2	2	2	2	2	2	11	5	11	5	4	3	4	3	1	1	1	1	1	1	1	1	1	1	1	1	1	1	1	1
LMG21530	1	1	Massilia timonae	1	1	1	1	3	2	3	2	31	25	31	25	19	17	19	17	2	2	2	2	1	1	1	1	2	1	2	1	3	2	3	2
LMG25664	1	1	Megasphaera cerevisiae	0	0	0	0	0	0	0	0	0	0	0	0	0	0	0	0	0	0	0	0	0	0	0	0	0	0	0	0	0	0	0	0
LMG24878	1	1	Meiothermus rufus	0	0	0	0	0	0	0	0	0	0	0	0	0	0	0	0	0	0	0	0	0	0	0	0	0	0	0	0	0	0	0	0
LMG22697	1	1	Mesorhizobium thiogangeticum	1	1	0	0	1	1	0	0	4	3	0	0	2	2	0	0	0	0	0	0	0	0	0	0	0	0	0	0	0	0	0	0
LMG4050	1	1	Micrococcus luteus	0	0	0	0	0	0	0	0	0	0	0	0	0	0	0	0	0	0	0	0	0	0	0	0	0	0	0	0	0	0	0	0
LMG30148	1	1	Micromonospora endophitica	1	1	1	1	3	1	3	1	7	3	7	3	3	2	3	2	1	1	1	1	1	1	1	1	1	1	1	1	1	1	1	1
LMG18919	1	1	Microvirgula aerodenitrificans	2	1	2	1	2	2	2	2	26	18	26	18	11	8	11	8	1	1	1	1	1	1	1	1	1	1	1	1	2	2	2	2
LMG11194	1	1	Moraxella canis	1	1	1	1	1	1	1	1	31	10	31	10	4	4	4	4	1	1	1	1	1	1	1	1	1	1	1	1	1	1	1	1
LMG7874	1	1	Morganella morganii	0	0	0	0	0	0	0	0	0	0	0	0	0	0	0	0	0	0	0	0	0	0	0	0	0	0	0	0	0	0	0	0
LMG28586	1	1	Mycobacterium saopaulense	0	0	0	0	0	0	0	0	0	0	0	0	0	0	0	0	0	0	0	0	0	0	0	0	0	0	0	0	0	0	0	0
LMG29427	1	1	Nakamurella silvestris	1	0	1	0	3	2	3	2	7	7	7	7	2	2	2	2	0	1	0	1	0	1	0	1	1	2	1	2	1	2	1	2
LMG5297	1	1	Neisseria flavescens	0	0	0	0	0	0	0	0	0	0	0	0	0	0	0	0	0	0	0	0	0	0	0	0	0	0	0	0	0	0	0	0
LMG27021	1	1	Neokomagataea thailandica	1	0	1	0	1	1	1	1	4	1	4	1	5	5	5	5	1	1	1	1	1	1	1	1	1	1	1	1	1	1	1	1
LMG22237	1	1	Nitrospirillum amazonense	0	0	0	0	0	0	0	0	0	0	0	0	0	0	0	0	0	0	0	0	0	0	0	0	0	0	0	0	0	0	0	0
LMG27282	1	1	Noviherbaspirillum psychrotolerans	1	1	1	1	2	2	2	2	5	5	5	5	3	2	3	2	1	1	1	1	1	1	1	1	1	1	1	1	1	1	1	1
LMG25334	1	1	Oceanicella actignis	0	0	0	0	0	0	0	0	0	0	0	0	0	0	0	0	0	0	0	0	0	0	0	0	0	0	0	0	0	0	0	0
LMG24024	1	1	Oceanobacillus oncorhynchi	0	0	0	0	0	0	0	0	0	0	0	0	0	0	0	0	0	0	0	0	0	0	0	0	0	0	0	0	0	0	0	0
LMG3331	1	1	Ochrobactrum anthropi	0	0	0	0	0	0	0	0	0	0	0	0	0	0	0	0	0	0	0	0	0	0	0	0	0	0	0	0	0	0	0	0
LMG6519	1	1	Oligella ureolytica	1	0	1	0	4	2	4	2	4	2	4	2	4	2	4	2	1	1	1	1	1	1	1	1	1	1	1	1	1	1	1	1
LMG3516	1	1	Paenalcaligenes hominis	1	1	0	0	1	1	0	0	4	3	0	0	3	2	0	0	1	0	0	0	0	0	0	0	1	0	0	0	1	0	0	0
LMG24465	1	1	Paenibacillus elgii	0	0	0	0	0	0	0	0	0	0	0	0	0	0	0	0	0	0	0	0	0	0	0	0	0	0	0	0	0	0	0	0
LMG1286	1	1	Pantoea agglomerans	1	1	1	1	1	1	1	1	10	3	10	3	2	1	2	1	1	1	1	1	1	1	1	1	1	1	1	1	1	1	1	1
LMG26195	1	1	Paracoccus baruchii	5	6	5	6	3	3	3	3	205	117	205	117	57	43	57	43	1	1	1	1	1	1	1	1	5	5	5	5	12	7	12	7
LMG24012	1	1	Parapusillimonas granuli	3	3	3	3	3	3	3	3	10	9	10	9	6	6	6	6	1	1	1	1	1	1	1	1	2	2	2	2	2	2	2	2
LMG27212	1	1	Pectinatus sp.	0	0	0	0	0	0	0	0	0	0	0	0	0	0	0	0	0	0	0	0	0	0	0	0	0	0	0	0	0	0	0	0
LMG22475	1	1	Phaeobacter inhibens	1	1	0	0	2	1	0	0	3	1	0	0	2	1	0	0	1	1	0	0	1	1	0	0	1	1	0	0	1	1	0	0
LMG2186	1	1	Phaseolibacter flectens	1	1	1	1	1	1	1	1	4	3	4	3	1	1	1	1	1	1	1	1	1	1	1	1	1	1	1	1	1	1	1	1
LMG4233	1	1	Photobacterium phosphoreum	1	1	1	1	1	1	1	1	20	11	20	11	6	5	6	5	1	1	1	1	1	1	1	1	2	2	2	2	2	2	2	2
LMG21665	1	1	Pigmentiphaga kullae	1	1	1	1	1	1	1	1	13	6	13	6	1	1	1	1	1	1	1	1	1	1	1	1	2	2	2	2	2	2	2	2
LMG29012	1	1	Planctomyces sp.	0	0	0	0	0	0	0	0	0	0	0	0	0	0	0	0	0	0	0	0	0	0	0	0	0	0	0	0	0	0	0	0
LMG26650	1	1	Polycyclovorans algicola	1	1	1	1	1	1	1	1	14	13	14	13	7	4	7	4	1	1	1	1	1	1	1	1	3	3	3	3	3	3	3	3
LMG25212	1	1	Polynucleobacter cosmopolitanus	1	1	1	1	1	1	1	1	2	2	2	2	1	1	1	1	1	1	1	1	1	1	1	1	1	1	1	1	1	1	1	1
LMG6452	1	1	Prevotella bivia	1	2	1	2	2	3	2	3	30	22	30	22	11	11	11	11	1	1	1	1	1	1	1	1	2	2	2	2	2	3	2	3
LMG16412	1	1	Propionibacterium freudenreichii	1	1	1	1	1	1	1	1	36	21	36	21	10	8	10	8	1	1	1	1	1	1	1	1	1	1	1	1	1	1	1	1
LMG1242	1	1	Pseudomonas aeruginosa	1	1	1	1	2	2	2	2	7	3	7	3	2	2	2	2	2	2	2	2	2	2	2	2	2	2	2	2	2	2	2	2
LMG21276	1	1	Psychrobacter luti	1	1	1	1	2	2	2	2	4	2	4	2	3	2	3	2	1	1	1	1	1	1	1	1	1	1	1	1	2	1	2	1
LMG27719	1	1	Rahnella woolbedingensis	1	1	1	1	3	3	3	3	3	3	3	3	3	3	3	3	1	1	1	1	1	1	1	1	2	2	2	2	2	2	2	2
LMG6866	1	1	Ralstonia mannitolilytica	1	1	1	1	2	2	2	2	10	10	10	10	7	6	7	6	1	1	1	1	1	1	1	1	2	2	2	2	2	2	2	2
LMG23818	1	1	Rheinheimera chironomi	1	1	0	0	1	1	0	0	22	15	0	0	6	5	0	0	1	1	0	0	1	1	0	0	1	1	0	0	1	1	0	0
LMG17935	1	1	Rhizobium rubi	1	1	1	1	1	1	1	1	30	14	30	14	8	7	8	7	1	1	1	1	1	1	1	1	1	1	1	1	1	1	1	1
LMG12537	1	1	Rhizorhapis suberifaciens	1	1	1	1	1	1	1	1	1	1	1	1	2	2	2	2	1	1	1	1	1	1	1	1	1	1	1	1	1	1	1	1
LMG23003	1	1	Rhodanobacter fulvus	2	2	2	2	3	3	3	3	25	23	25	23	13	13	13	13	1	1	1	1	3	2	3	2	2	2	2	2	2	2	2	2
LMG4305	1	1	Rhodobacter blasticus	0	0	0	0	0	0	0	0	0	0	0	0	0	0	0	0	0	0	0	0	0	0	0	0	0	0	0	0	0	0	0	0
LMG28633	1	1	Rhodococcus degradans	1	1	1	1	1	1	1	1	3	2	2	1	2	2	2	2	1	1	1	1	1	1	1	1	2	2	1	1	2	3	1	2
LMG30946	1	1	Roseburia inulinivorans	0	0	0	0	0	0	0	0	0	0	0	0	0	0	0	0	0	0	0	0	0	0	0	0	0	0	0	0	0	0	0	0
LMG27778	1	1	Roseimaritima ulvae	0	0	0	0	0	0	0	0	0	0	0	0	0	0	0	0	0	0	0	0	0	0	0	0	0	0	0	0	0	0	0	0
LMG26121	1	1	Rosenbergiella nectarea	1	1	1	1	2	2	2	2	5	3	5	3	3	3	3	3	1	1	1	1	1	1	1	1	1	1	1	1	1	1	1	1
LMG24552	1	1	Roseomonas gilardii	2	2	2	2	3	3	3	3	46	33	46	33	13	10	13	10	1	1	1	1	1	1	1	1	2	2	2	2	3	2	3	2
LMG24367	1	1	Ruegeria scottomollicae	1	1	1	1	2	2	2	2	2	3	2	3	2	2	2	2	1	1	1	1	1	1	1	1	1	1	1	1	1	1	1	1
LMG23170	1	1	Saccharibacter floricola	1	1	1	1	1	1	1	1	15	16	15	16	6	4	6	4	1	1	1	1	1	1	1	1	1	1	1	1	2	2	2	2
LMG28391	1	1	Salininema proteolyticum	2	2	2	2	2	2	2	2	11	7	11	7	4	4	4	4	1	1	1	1	1	1	1	1	2	2	2	2	2	2	2	2
LMG7881	1	1	Serratia ficaria	1	1	1	1	1	1	1	1	1	1	1	1	1	1	1	1	1	1	1	1	1	1	1	1	1	1	1	1	1	1	1	1
LMG5019	1	1	Serratia rubidaea	1	1	1	1	1	1	1	1	7	8	7	8	3	1	3	1	1	1	1	1	1	1	1	1	1	1	1	1	1	1	1	1
LMG24424	1	1	Shewanella vesiculosa	0	0	0	0	5	5	5	5	5	5	5	5	5	5	5	5	1	1	1	1	1	1	1	1	1	1	1	1	1	1	1	1
LMG7828	1	1	Simonsiella muelleri	0	0	0	0	0	0	0	0	0	0	0	0	0	0	0	0	0	0	0	0	0	0	0	0	0	0	0	0	0	0	0	0
LMG23381	1	1	Simplicispira metamorpha	1	1	1	1	1	1	1	1	1	1	1	1	1	1	1	1	1	1	1	1	1	1	1	1	1	1	1	1	1	1	1	1
LMG12553	1	1	Sphingobium xanthum	1	1	1	1	1	1	1	1	11	5	11	5	1	2	1	2	1	1	1	1	1	1	1	1	1	1	1	1	1	2	1	2
LMG19484	1	1	Sphingomonas melonis	2	2	2	2	2	2	2	2	18	5	18	5	4	2	4	2	1	1	1	1	1	1	1	1	2	2	2	2	2	2	2	2
LMG6928	1	1	Sporosarcina globispora	0	0	0	0	0	0	0	0	0	0	0	0	0	0	0	0	0	0	0	0	0	0	0	0	0	0	0	0	0	0	0	0
LMG13351	1	1	Staphylococcus intermedius	0	0	0	0	0	0	0	0	0	0	0	0	0	0	0	0	0	0	0	0	0	0	0	0	0	0	0	0	0	0	0	0
LMG21025	1	1	Staphylococcus lentus	0	0	0	0	0	0	0	0	0	0	0	0	0	0	0	0	0	0	0	0	0	0	0	0	0	0	0	0	0	0	0	0
LMG6896	1	1	Streptococcus thermophilus	0	0	0	0	1	1	0	0	6	2	0	0	4	2	0	0	0	1	0	0	0	1	0	0	0	0	0	0	0	0	0	0
LMG23078	1	1	Streptomyces albus	1	1	1	1	1	1	1	1	42	23	42	23	12	11	12	11	1	1	1	1	2	2	2	2	6	6	6	6	7	7	7	7
LMG25773	1	1	Tabrizicola aquatica	0	0	0	0	0	0	0	0	0	0	0	0	0	0	0	0	0	0	0	0	0	0	0	0	0	0	0	0	0	0	0	0
LMG26467	1	1	Tardiphaga robiniae	1	1	1	1	1	1	1	1	5	6	5	6	2	1	2	1	1	1	1	1	1	1	1	1	1	1	1	1	1	1	1	1
LMG22049	1	1	Tatumella citrea	2	2	3	3	3	3	4	4	42	33	68	51	27	20	30	24	1	1	1	1	2	1	2	3	2	2	3	3	2	2	3	3
LMG26041	1	1	Tetragenococcus osmophilus	1	1	1	1	3	3	3	3	5	6	5	6	3	3	3	3	1	1	1	1	1	1	1	1	1	1	1	1	1	1	1	1
LMG129	1	1	Thalassobius gelatinovorus	0	0	0	0	0	0	0	0	0	0	0	0	0	0	0	0	0	0	0	0	0	0	0	0	0	0	0	0	0	0	0	0
LMG2811	1	1	Thermoanaerobacterium thermosaccharolyticum	2	2	2	2	3	3	3	3	9	4	9	4	6	3	6	3	1	1	1	1	1	1	1	1	2	2	2	2	2	2	2	2
LMG22925	1	1	Truepera radiovictrix	0	0	0	0	0	0	0	0	0	0	0	0	0	0	0	0	0	0	0	0	0	0	0	0	0	0	0	0	0	0	0	0
LMG24833	1	1	Vagococcus penaei	1	0	0	0	3	1	0	0	5	2	0	0	3	1	0	0	1	1	0	0	1	1	0	0	1	1	0	0	1	1	0	0
LMG30945	1	1	Veillonella parvula	0	0	0	0	0	0	0	0	0	0	0	0	0	0	0	0	0	0	0	0	0	0	0	0	0	0	0	0	0	0	0	0
LMG4044	1	1	Vibrio harveyi	1	0	1	0	3	1	3	1	5	4	5	4	3	1	3	1	1	1	1	1	1	1	1	1	1	1	1	1	1	1	1	1
LMG21817	1	1	Woodsholea maritima	0	0	0	0	0	0	0	0	0	0	0	0	0	0	0	0	0	0	0	0	0	0	0	0	0	0	0	0	0	0	0	0
LMG17159	1	1	Xylella fastidiosa	1	0	1	0	5	6	5	6	20	15	23	18	18	13	22	17	1	1	1	1	1	1	1	1	1	1	1	1	1	2	1	2
LMG5856	1	1	Xylophilus ampelinus	0	0	0	0	0	0	0	0	0	0	0	0	0	0	0	0	0	0	0	0	0	0	0	0	0	0	0	0	0	0	0	0
LMG7899	1	1	Yersinia enterocolitica	1	1	1	1	1	1	1	1	3	3	3	3	3	3	3	3	1	1	1	1	1	1	1	1	1	1	1	1	1	1	1	1
LMG460	1	1	Zymomonas mobilis	0	0	0	0	0	0	0	0	0	0	0	0	0	0	0	0	0	0	0	0	0	0	0	0	0	0	0	0	0	0	0	0

## Sheet: Sheet1
Burkholderia cenocepacia
Burkholderia cepacia
Burkholderia multivorans
Burkholderia stabilis
Burkholderia vietnamiensis
Lactobacillus rhamnosus
Lactobacillus paraplantarum
Lactobacillus pentosus
Lactobacillus plantarum
Pandoraea apista
Pandoraea pnomenusa
Lactobacillus reuteri
Salmonella enterica
Enterobacter asburiae
Citrobacter youngae
Pseudoxanthomonas dokdonensis
Stenotrophomonas rhizophila
Xanthomonas populi
Asaia krungthepensis
Kozakia baliensis
Neoasaia chiangmaiensis
Lactobacillus delbrueckii
Gluconacetobacter azotocaptans
Komagataeibacter hansenii
Pectobacterium carotovorum
Staphylococcus devriesei
Staphylococcus haemolyticus
Acetobacter lovaniensis
Achromobacter aegrifaciens
Acidomonas methanolica
Acidovorax cattleyae
Acinetobacter baumannii
Actinomadura glauciflava
Aeriscardovia aeriphila
Aeromonas molluscorum
Agathobacter rectalis
Akkermansia muciniphila
Alcaligenes faecalis
Alishewanella tabrizica
Anaerostipes caccae
Ancylobacter pratisalsi
Anoxybacillus flavithermus
Arcobacter mytili
Arcobacter trophiarum
Azospirillum brasilense
Bacillus subtilis
Bacteriodes vulgatus
Bacteroides ovatus
Bacteroides thetaiotaomicron
Bacteroides ureolyticus
Bhargavaea cecembensis
Bifidobacterium angulatum
Blastobacter aggregatus
Bordetella bronchiseptica
Bosea lupini
Bradyrhizobium yuanmingense
Brenneria salicis
Brevibacillus brevis
Burkholderia lata
Butyricicoccus pulicaecorum
Campylobacter concisus
Campylobacter fetus
Candidimonas nitroreducens
Carnobacterium inhibens
Chitinophaga terrae
Chryseobacterium joostei
Clavibacter michiganensis
Clostridium perfringens
Collimonas pratensis
Corynebacterium casei
Cronobacter sakazakii
Curtobacterium luteum
Curvibacter delicatus
Deinococcus humi
Deinococcus radiodurans
Delftia acidovorans
Desulfovibrio desulfuricans
Desulfovibrio vulgaris
Dickeya chrysanthemi
Echinimonas agarilytica
Eilatimonas milleporae
Endobacter medicaginis
Ensifer saheli
Enterococcus ureasiticus
Epilithonimonas lactis
Faecalibacterium prausnitzii
Faecalicoccus pleomorphus
Fimbriiglobus ruber
Finegoldia magna
Flavobacterium aquatile
Formosa algae
Fusobacterium gastrosuis
Fusobacterium nucleatum
Geobacillus toebii
Glaciimonas immobilis
Gluconobacter oxydans
Gramella echinicola
Granulibacter bethesdensis
Haemophilus influenzae
Halomonas ventosae
Helicobacter fennelliae
Helicobacter pylori
Herbaspirillum soli
Herbidospora osyris
Humitalea rosea
Klebsiella pneumoniae
Laceyella sacchari
Lactobacillus diolivorans
Lactococcus piscium
Leeuwenhoekiella marinoflava
Leuconostoc mesenteroides
Listeria monocytogenes
Listonella pelagia
Lonsdalea quercina
Lysinibacillus meyeri
Lysobacter antibioticus
Maricaulis parjimensis
Marinilabilia salmonicolor
Marinobacter algicola
Marinobacterium coralli
Marinomonas communis
Martelella mediterranea
Massilia timonae
Megasphaera cerevisiae
Meiothermus rufus
Mesorhizobium thiogangeticum
Micrococcus luteus
Micromonospora endophitica
Microvirgula aerodenitrificans
Moraxella canis
Morganella morganii
Mycobacterium saopaulense
Nakamurella silvestris
Neisseria flavescens
Neokomagataea thailandica
Nitrospirillum amazonense
Noviherbaspirillum psychrotolerans
Oceanicella actignis
Oceanobacillus oncorhynchi
Ochrobactrum anthropi
Oligella ureolytica
Paenalcaligenes hominis
Paenibacillus elgii
Pantoea agglomerans
Paracoccus baruchii
Parapusillimonas granuli
Pectinatus sp.
Phaeobacter inhibens
Phaseolibacter flectens
Photobacterium phosphoreum
Pigmentiphaga kullae
Planctomyces sp.
Polycyclovorans algicola
Polynucleobacter cosmopolitanus
Prevotella bivia
Propionibacterium freudenreichii
Pseudomonas aeruginosa
Psychrobacter luti
Rahnella woolbedingensis
Ralstonia mannitolilytica
Rheinheimera chironomi
Rhizobium rubi
Rhizorhapis suberifaciens
Rhodanobacter fulvus
Rhodobacter blasticus
Rhodococcus degradans
Roseburia inulinivorans
Roseimaritima ulvae
Rosenbergiella nectarea
Roseomonas gilardii
Ruegeria scottomollicae
Saccharibacter floricola
Salininema proteolyticum
Serratia ficaria
Serratia rubidaea
Shewanella vesiculosa
Simonsiella muelleri
Simplicispira metamorpha
Sphingobium xanthum
Sphingomonas melonis
Sporosarcina globispora
Staphylococcus intermedius
Staphylococcus lentus
Streptococcus thermophilus
Streptomyces albus
Tabrizicola aquatica
Tardiphaga robiniae
Tatumella citrea
Tetragenococcus osmophilus
Thalassobius gelatinovorus
Thermoanaerobacterium thermosaccharolyticum
Truepera radiovictrix
Vagococcus penaei
Veillonella parvula
Vibrio harveyi
Woodsholea maritima
Xylella fastidiosa
Xylophilus ampelinus
Yersinia enterocolitica
Zymomonas mobilis
