# Supplementary material for: The unresolved struggle of 16S rRNA amplicon sequencing: a benchmarking analysis of clustering and denoising methods
Source: Environ Microbiome. 2025 May 13;20:51. doi: 10.1186/s40793-025-00705-6 (PMC12076876; doi:10.1186/s40793-025-00705-6)
Supplement: Supplementary file 10 — Additional file 7: Parameter effect results on clustering-based algorithms. [file 40793_2025_705_MOESM10_ESM.xlsx]

## Sheet: Sheet1
Table9_Supplementary Material - represents percentage of Species boundary values for different clustering cutoff
	Overmerge			Correct			Oversplit
	Opti	AN	DGC	Opti	AN	DGC	Opti	AN	DGC
0.01	0.0643275	0.0643275	0.0643275	0.25731	0.251462	0.251462	0.678363	0.684211	0.684211
0.02	0.0818713	0.0643275	0.0818713	0.339181	0.327485	0.333333	0.578947	0.608187	0.584795
0.03	0.116959	0.116959	0.0818713	0.479532	0.602339	0.520468	0.403509	0.280702	0.280702
0.04	0.169591	0.473684	0.380117	0.467836	0.491228	0.45614	0.362573	0.0350877	0.163743
0.05	0.274854	0.719298	0.526316	0.619883	0.280702	0.415205	0.105263	0	0.0584795
