# Supplementary material for: The unresolved struggle of 16S rRNA amplicon sequencing: a benchmarking analysis of clustering and denoising methods
Source: Environ Microbiome. 2025 May 13;20:51. doi: 10.1186/s40793-025-00705-6 (PMC12076876; doi:10.1186/s40793-025-00705-6)
Supplement: Supplementary file 11 — Additional file 8: distance-based comparison across all clustering/denoising algorithms. [file 40793_2025_705_MOESM11_ESM.xlsx]

## Sheet: Sheet1
Table7_Supplementary Material - distance based matrices for OTU-ref and ASV-ref against all algorithms
	ASV-ref-single								ASV-ref-merged
		input	DADA2	deblur	MED	Unoise3			input	DADA2	deblur	MED	Unoise3
Euclidean	input	8.307	0	14.9	60.366	33.734		input	0	9.055	11.402	45.935	28
	DADA2	12.53	14.9	0	61.09	35.014		DADA2	9.055	0	14.422	46.819	29.428
	deblur	59.808	60.366	61.09	0	68.162		deblur	11.402	14.422	0	47.329	30.232
	MED	32.726	33.734	35.014	68.162	0		MED	45.935	46.819	47.329	0	53.796
	Unoise3	0	8.307	12.53	59.808	32.726		Unoise3	28	29.428	30.232	53.796	0
Jclass	input	0	0.27	0.452	0.949	0.849		input	0	0.323	0.405	0.916	0.802
	DADA2	0.27	0	0.544	0.951	0.86		DADA2	0.323	0	0.547	0.927	0.834
	deblur	0.452	0.544	0	0.952	0.866		deblur	0.405	0.547	0	0.921	0.827
	MED	0.949	0.951	0.952	0	0.961		MED	0.916	0.927	0.921	0	0.937
	Unoise3	0.849	0.86	0.866	0.961	0		Unoise3	0.802	0.834	0.827	0.937	0
Camberra	input	0	0.035	0.053	0.73	0.234		input	0	0.034	0.042	0.647	0.244
	DADA2	0.035	0	0.057	0.731	0.234		DADA2	0.034	0	0.074	0.676	0.271
	deblur	0.053	0.057	0	0.742	0.247		deblur	0.042	0.074	0	0.689	0.285
	MED	0.73	0.731	0.742	0	0.921		MED	0.647	0.676	0.689	0	0.885
	Unoise3	0.234	0.234	0.247	0.921	0		Unoise3	0.244	0.271	0.285	0.885	0
	OTU-ref-single								OTU-ref-merged
		UPARSE	DGC	AN	Opti	input			UPARSE	DGC	AN	Opti	input
Euclidean	UPARSE	0	6.245	11.832	14.142	4.359		UPARSE	0	4.796	11.619	13.601	3.464
	DGC	6.245	0	12.042	14.318	4.899		DGC	4.796	0	11.576	13.565	3.317
	AN	11.832	12.042	0	17.378	11		AN	11.619	11.576	0	17.205	11.091
	Opti	14.142	14.318	17.378	0	13.454		Opti	13.601	13.565	17.205	0	13.153
	input	4.359	4.899	11	13.454	0		input	3.464	3.317	11.091	13.153	0
Jclass	UPARSE	0	0.191	0.459	0.548	0.103		UPARSE	0	0.119	0.443	0.521	0.066
	DGC	0.191	0	0.466	0.553	0.126		DGC	0.119	0	0.441	0.52	0.061
	AN	0.459	0.466	0	0.643	0.419		AN	0.443	0.441	0	0.635	0.42
	Opti	0.548	0.553	0.643	0	0.519		Opti	0.521	0.52	0.635	0	0.504
	input	0.103	0.126	0.419	0.519	0		input	0.066	0.061	0.42	0.504	0
Canberra	UPARSE	0	0.102	0.3	0.421	0.073		UPARSE	0	0.061	0.292	0.397	0.048
	DGC	0.102	0	0.298	0.42	0.082		DGC	0.061	0	0.289	0.392	0.049
	AN	0.3	0.298	0	0.603	0.274		AN	0.292	0.289	0	0.614	0.276
	Opti	0.421	0.42	0.603	0	0.392		Opti	0.397	0.392	0.614	0	0.379
	input	0.073	0.082	0.274	0.392	0		input	0.048	0.049	0.276	0.379	0
