# Supplementary material for: The unresolved struggle of 16S rRNA amplicon sequencing: a benchmarking analysis of clustering and denoising methods
Source: Environ Microbiome. 2025 May 13;20:51. doi: 10.1186/s40793-025-00705-6 (PMC12076876; doi:10.1186/s40793-025-00705-6)
Supplement: Supplementary file 12 — Additional file 9: Computational cost analysis results. [file 40793_2025_705_MOESM12_ESM.xlsx]

## Sheet: Sheet1
Table8_Supplementary Material - computational time required ( in minute) for running sequencing reads from 5000 to 2000 per sample
Number of Reads	MED	Deblur	UNOISE3	DADA2	UPARSE	DGC	AN	Opticlust
5000	3.381 m	29.875 m	0.025 m	0.16 m	0.012 m	0.404 m	0.384 m	0.358 m
10000	6.208 m	60.473 m	0.092 m	0.184 m	0.028 m	1.333 m	1.212 m	1.04 m
15000	9.305 m	90.336 m	0.174 m	0.244 m	0.05 m	2.135 m	2.457 m	2.052 m
20000	14.134 m	122.331 m	0.253 m	0.308 m	0.072 m	3.442 m	4.049 m	3.302 m
